# Supplementary material for: Glaucoma and cardiovascular disease: a bidirectional two-sample Mendelian randomization analysis
Source: Exp Biol Med (Maywood). 2025 Oct 15;250:10610. doi: 10.3389/ebm.2025.10610 (PMC12568447; doi:10.3389/ebm.2025.10610)
Supplement: Supplementary file 1 [file Table2.xlsx]

## Sheet: Sheet1
Table S2. Associations between coronary artery disease, high blood pressure and unstable angina pectoris and risk of glaucoma after adjusting for risk factors
Exposure	Risk factor for adjustment	Outcome	Method	P val	OR	OR_lci95	OR_uci95
Coronary artery disease || id:ebi-a-GCST003116	BMI	Glaucoma || id:finn-b-H7_GLAUCOMA	IVW	0.383035	1.03933	0.953038	1.13344
Coronary artery disease || id:ebi-a-GCST003116	Obesity class 1	Glaucoma || id:finn-b-H7_GLAUCOMA	IVW	0.574828	1.0285	0.932308	1.13462
High blood pressure || id:ukb-b-14177	BMI	Glaucoma || id:finn-b-H7_GLAUCOMA	IVW	0.00373029	1.78208	1.20598	2.63338
High blood pressure || id:ukb-b-14177	Obesity class 1	Glaucoma || id:finn-b-H7_GLAUCOMA	IVW	0.0307193	1.61329	1.04542	2.48961
Unstable angina pectoris || id:ebi-a-GCST90018932	BMI	Glaucoma || id:finn-b-H7_GLAUCOMA	IVW	0.0125772	1.14006	1.02853	1.26369
Unstable angina pectoris || id:ebi-a-GCST90018932	Obesity class 1	Glaucoma || id:finn-b-H7_GLAUCOMA	IVW	0.00201152	1.15552	1.05424	1.26654
Abbreviations: BMI, Body mass index; IVW, inverse variance weighting
