# Supplementary material for: Glaucoma and cardiovascular disease: a bidirectional two-sample Mendelian randomization analysis
Source: Exp Biol Med (Maywood). 2025 Oct 15;250:10610. doi: 10.3389/ebm.2025.10610 (PMC12568447; doi:10.3389/ebm.2025.10610)
Supplement: Supplementary file 3 [file Table1.xlsx]

## Sheet: Sheet1
Table S1. Associations between BMI, obesity, physical activity, smoking and glaucoma using mendelian randomization analysis
ID.exposure	ID.outcome	Outcome	Exposure	Method	NSNP	B	SE	P val
ieu-b-4816	finn-b-H7_GLAUCOMA	Glaucoma || id:finn-b-H7_GLAUCOMA	BMI	MR Egger	37	0.0741649	0.0567255	0.199589
ieu-b-4816	finn-b-H7_GLAUCOMA	Glaucoma || id:finn-b-H7_GLAUCOMA	BMI	Weighted median	37	0.0476068	0.0306579	0.120462
ieu-b-4816	finn-b-H7_GLAUCOMA	Glaucoma || id:finn-b-H7_GLAUCOMA	BMI	Inverse variance weighted	37	0.0403307	0.020401	0.0480531
ieu-b-4816	finn-b-H7_GLAUCOMA	Glaucoma || id:finn-b-H7_GLAUCOMA	BMI	Simple mode	37	0.0290575	0.0600092	0.631164
ieu-b-4816	finn-b-H7_GLAUCOMA	Glaucoma || id:finn-b-H7_GLAUCOMA	BMI	Weighted mode	37	0.0471	0.0400043	0.246771
ieu-a-90	finn-b-H7_GLAUCOMA	Glaucoma || id:finn-b-H7_GLAUCOMA	Obesity	MR Egger	14	0.140168	0.118152	0.258448
ieu-a-90	finn-b-H7_GLAUCOMA	Glaucoma || id:finn-b-H7_GLAUCOMA	Obesity	Weighted median	14	0.101191	0.0645585	0.117013
ieu-a-90	finn-b-H7_GLAUCOMA	Glaucoma || id:finn-b-H7_GLAUCOMA	Obesity	Inverse variance weighted	14	0.105062	0.0446724	0.0186808
ieu-a-90	finn-b-H7_GLAUCOMA	Glaucoma || id:finn-b-H7_GLAUCOMA	Obesity	Simple mode	14	0.0405975	0.10939	0.716521
ieu-a-90	finn-b-H7_GLAUCOMA	Glaucoma || id:finn-b-H7_GLAUCOMA	Obesity	Weighted mode	14	0.0880233	0.0788715	0.284612
ebi-a-GCST90093322	finn-b-H7_GLAUCOMA	Glaucoma || id:finn-b-H7_GLAUCOMA	Physical activity	MR Egger	3	0.262191	0.376309	0.612593
ebi-a-GCST90093322	finn-b-H7_GLAUCOMA	Glaucoma || id:finn-b-H7_GLAUCOMA	Physical activity	Weighted median	3	-0.0183862	0.0610545	0.763305
ebi-a-GCST90093322	finn-b-H7_GLAUCOMA	Glaucoma || id:finn-b-H7_GLAUCOMA	Physical activity	Inverse variance weighted	3	0.0272467	0.0639727	0.670172
ebi-a-GCST90093322	finn-b-H7_GLAUCOMA	Glaucoma || id:finn-b-H7_GLAUCOMA	Physical activity	Simple mode	3	-0.0204568	0.0710334	0.800457
ebi-a-GCST90093322	finn-b-H7_GLAUCOMA	Glaucoma || id:finn-b-H7_GLAUCOMA	Physical activity	Weighted mode	3	-0.0204568	0.0655799	0.784605
ebi-a-GCST90029014	finn-b-H7_GLAUCOMA	Glaucoma || id:finn-b-H7_GLAUCOMA	Smoking	MR Egger	127	0.0522244	0.859934	0.951671
ebi-a-GCST90029014	finn-b-H7_GLAUCOMA	Glaucoma || id:finn-b-H7_GLAUCOMA	Smoking	Weighted median	127	-0.418428	0.261546	0.109637
ebi-a-GCST90029014	finn-b-H7_GLAUCOMA	Glaucoma || id:finn-b-H7_GLAUCOMA	Smoking	Inverse variance weighted	127	-0.0995645	0.195613	0.61076
ebi-a-GCST90029014	finn-b-H7_GLAUCOMA	Glaucoma || id:finn-b-H7_GLAUCOMA	Smoking	Simple mode	127	-0.626755	0.654814	0.340325
ebi-a-GCST90029014	finn-b-H7_GLAUCOMA	Glaucoma || id:finn-b-H7_GLAUCOMA	Smoking	Weighted mode	127	-0.691084	0.526641	0.191822
Abbreviations: BMI, Body mass index
